# Supplementary material for: Modeling HIV-1 Within-Host Dynamics After Passive Infusion of the Broadly Neutralizing Antibody VRC01
Source: Front Immunol. 2021 Aug 31;12:710012. doi: 10.3389/fimmu.2021.710012 (PMC8438300; doi:10.3389/fimmu.2021.710012)
Supplement: Supplementary file 2 [file DataSheet_2.xlsx]

## Sheet: DNM1
DNM1: Delayed neutralization model with one viral population.						BIC: Bayesian Information criteria (see text for definitions)
						SSE: Sum of squares error
ID	Tau	log10(pT0)	Kd	log10(V0)	omega	BIC	SSE	median SSE	BIC of median SSE	n	M
	[days]	[cell/ml/day]	[ul/ml]	[copies/ml]	[-]
#20	1.80936	7.67811	2.3329	3.50819	1.61688	-18.7145	1.14896	0.734628	-24.5287	13	5
	2.45	8.22746	7.63156	3.33641	1.46231	-22.6924	0.846084
	2.19958	7.91238	29.6391	3.21993	1.11085	-33.7109	0.362504
	1.21903	8.55135	3.05624	3.67792	1.42947	-26.377	0.637263
	2.5	6.03003	0.0911841	3.26101	2.11849	-30.1025	0.478478
	2.5	5.9365	0.0911841	3.32512	2.1495	-46.2483	0.138189
	1.8909	8.09273	1.14363	3.48593	1.89626	-24.6585	0.727329
	2.5	7.147	0.39368	3.35107	2.34002	-24.4001	0.741928
	1	8.31536	2.56789	3.68831	1.58645	-18.5021	1.16788
	1.99694	6.49946	0.0911841	3.54999	2.02427	-13.9404	1.65879
#22	3	7.37626	0.0911841	2.92728	1.49893	0.476581	5.64392	5.69641	0.606195	14	5
	2.69484	8.87048	0.332448	2.80575	1.51184	0.734619	5.74891
	3	8.05117	28.7639	2.83717	1.02027	-3.8933	4.13069
	3	7.17825	0.0911841	2.82324	1.48978	-2.30551	4.62676
	3	6.76432	0.0911841	2.51842	1.50749	0.863406	5.80203
	2.86946	7.60884	0.0911841	2.69901	2.04524	-3.27241	4.318
	3	7.30562	0.0911841	2.75128	1.59684	0.809006	5.77953
	1.59956	7.85811	0.249956	2.74221	1.53788	1.88875	6.24292
	3	7.14378	0.200893	2.76623	1.24185	-2.55341	4.54556
	2.22226	8.27625	26.6953	2.7233	1.0362	3.40052	6.95479
#23	2.5793	6.21611	0.0913484	4.33805	1.29466	-26.6205	1.03114	1.29568	-23.195	15	5
	2.87705	7.96285	7.42467	3.91884	1.48511	-11.0591	2.90983
	2.40875	6.22641	0.092922	4.07954	1.70327	-7.83769	3.60692
	1	8.88978	41.5372	4.23096	1.06555	-31.8552	0.727375
	2.15685	8.61882	6.97577	4.3764	1.26682	-41.5594	0.380885
	2.13741	8.42211	9.17912	4.17161	1.30353	-21.6388	1.43732
	1	8.96587	9.40098	4.55453	1.22923	-28.9912	0.880396
	2.33796	8.40406	8.71712	4.18749	1.26947	-22.2371	1.38112
	1.46547	8.92357	39.141	4.31406	1.02637	-24.2182	1.21024
	2.35914	6.44468	0.159356	4.2738	1.35428	-22.0932	1.39443
#24	1	8.877	10.652	3.97505	1.26455	-21.1911	1.48087	0.941892	-21.2978	13	5
	1.22768	10	9.33499	3.83064	1.36315	-26.3495	1.04994
	2.73277	8.20157	7.2175	3.60919	1.4655	-26.4828	1.04065
	1.96497	7.92113	6.40966	3.64247	1.36558	-32.4808	0.697663
	1.98399	7.7272	7.01799	3.6244	1.35902	-30.7056	0.785315
	2.16784	9.31201	11.1229	3.64328	1.41617	-23.385	1.27937
	2.68296	7.7249	4.92342	3.66325	1.53085	-29.64	0.843132
	2.97721	5.281	0.0911841	3.476	1.42442	-38.0607	0.48094
	2.52094	7.33579	3.48485	3.66741	1.40639	-24.118	1.21835
	1.38093	8.4829	11.7217	3.68302	1.40472	-34.1991	0.622149
#25	1.25335	7.92533	2.73795	4.39925	1.26129	-27.3326	0.983337	1.4614	-21.3896	15	5
	1.48131	8.2762	6.76644	4.53253	1.08908	-16.2086	2.06431
	1.92021	8.01634	3.49494	4.48489	1.16668	-29.2744	0.863936
	2.51926	6.27147	0.0911841	4.17649	1.38025	-19.5603	1.65094
	2.23671	6.24021	0.0936465	4.49467	1.14806	-18.1769	1.81044
	1	10	9.2163	4.67706	1.21973	-10.2216	3.07691
	2.31493	6.55001	0.0911841	4.45158	1.30871	-22.1521	1.38897
	2.08041	7.53921	1.69916	4.2436	1.26273	-36.9588	0.517599
	2.16725	6.26927	0.0911841	4.4727	1.13133	-20.6641	1.53382
	1.66575	8.66071	4.92098	4.4545	1.26424	-28.0713	0.936081
#27	1.94757	8.1294	5.16058	2.43541	1.33799	-18.1801	1.48878	1.5747	-17.3946	14	5
	2.0026	5.62134	0.0911841	2.51072	1.67233	-21.8175	1.14814
	1.89251	5.70312	0.0911841	2.4357	1.76	-14.9059	1.88105
	1.72346	7.17718	8.7111	2.35517	1.26414	-16.9439	1.62622
	2.2609	6.43636	9.6238	1.89402	1.49452	-8.98467	2.87133
	2.12883	5.65687	0.0911841	2.46943	1.49221	-18.2184	1.48471
	2.27609	7.08908	10.5009	2.15472	1.27653	-17.8604	1.52318
	2.74931	6.76913	2.44146	2.1879	1.39552	-12.909	2.16943
	2.64265	6.3668	1.32582	2.2504	1.64582	-22.57	1.08806
	2.75696	5.65324	0.0911841	2.4435	1.69259	-15.4889	1.80433

## Sheet: DNM2
DNM2: Delayed neutralization model with two viral populations.								BIC: Bayesian Information criteria (see text for definitions)
								SSE: Sum of squares error
ID	Tau	%Vs(0)	log10(pT0)	Kd1	Kd2	log10(V0)	omega	BIC	SSE	median SSE	BIC of median SSE	n	M
	[days]	[-]	[cell/ml/day]	[ul/ml]	[ul/ml]	[copies/ml]	[-]
#20	1.16845	0.882527	6.48415	0.0181936	0.589066	3.58442	1.65549	-18.125	0.810253	0.531153	-23.6149	13	7
	2.26777	0.620504	6.67507	0.0181936	0.465864	3.57502	1.75176	-15.1543	1.01827
	1.60325	0.964474	5.73395	0.0181936	0.284205	3.475	1.85573	-17.7429	0.834423
	1.34492	0.999986	6.25667	0.018274	5.31688	3.63596	2.30091	-22.2389	0.590455
	2.5	0.5	7.56915	0.0290265	9.17899	3.37124	1.40298	-25.7508	0.450675
	2.42617	0.5	6.25302	0.048969	0.303615	3.31246	2.05175	-18.0638	0.814079
	1.87694	0.507315	6.49413	0.0181936	0.378633	3.52329	1.66555	-36.4034	0.198605
	1.59589	0.755424	7.84909	0.0546046	17.2675	3.50231	1.47521	-35.5534	0.212025
	1.9624	0.929697	5.65541	0.0181936	1.41257	3.2242	2.439	-25.1539	0.471851
	2.5	0.756271	6.32259	0.0181936	0.540742	3.49052	1.96728	-29.1508	0.34696
#22	1.98353	0.778663	10	0.2676	0.841351	2.96764	1.45565	2.50922	4.47613	4.75373	3.35162	14	7
	2.91491	0.974775	5.9372	0.0181936	0.0915004	2.43914	1.55096	7.63429	6.45487
	1.63423	0.713743	7.07295	0.0181936	0.0589505	3.19361	1.39688	3.31789	4.74229
	2.99924	0.995397	6.29694	0.020468	5.73348	2.65853	1.54288	3.04473	4.65066
	3	0.771424	7.04581	0.104624	0.104624	2.91709	1.21915	2.42285	4.4486
	2.81936	0.993459	8.14306	23.3821	239.939	2.9281	1	2.55295	4.49013
	2.73283	0.971601	7.26349	0.288977	91.3825	2.66048	1.23911	4.38881	5.11929
	2.07837	0.897575	6.59254	0.0181936	0.0430684	2.91631	1.47577	3.81076	4.91222
	2.98941	0.987737	6.72184	0.0679359	21.4832	2.59439	1.44005	3.38527	4.76517
	3	0.976156	7.64074	0.744755	235.512	2.74521	1.16108	4.12568	5.02397
#23	1.98412	0.930821	8.98794	4.64727	1469.59	4.28284	1	-20.9184	1.05099	1.06111	-20.7747	15	7
	1.51826	0.979155	8.52713	2.00568	634.252	4.50821	1.19705	-29.5851	0.589757
	1.40595	0.976597	8.47157	1.708	540.118	4.47544	1.21726	-28.1788	0.647722
	2.50508	0.98667	7.05609	0.15647	49.4803	4.14668	1.57618	-20.6324	1.07122
	2.63346	0.979127	5.7241	0.0181936	5.75333	3.91015	2.10009	-10.5939	2.09182
	2.71268	0.991882	7.07885	0.127776	40.2852	4.29222	1.5082	-18.0596	1.27166
	2.33236	0.967717	9.1275	3.60963	439.236	4.52035	1.00324	-27.451	0.679927
	1.7581	0.983765	8.13435	0.715315	226.202	4.44878	1.29826	-32.1842	0.49593
	1.97485	0.964031	8.24411	1.27216	402.294	4.34723	1.26296	-20.3762	1.08967
	2.96633	0.97742	5.79209	0.0184993	5.85001	3.92082	2.06907	-9.9538	2.18302
#24	2.80081	0.943003	6.52216	0.24801	78.4277	3.47946	1.84911	-28.7507	0.623493	0.610747	-21.7996	13	7
	2.91534	0.964375	7.03574	1.22656	387.871	3.50641	1.37135	-28.7998	0.621453
	2.9828	0.99888	4.59394	0.0219037	2.19715	3.33607	1.56834	-26.3056	0.733879
	1.59506	0.9611	8.04543	0.418573	132.364	3.86191	1.06858	-29.3258	0.600041
	2.15952	0.5	6.03154	0.0181936	0.34401	3.67694	1.42229	-20.0507	1.11358
	1.80266	0.979286	7.40233	0.894721	282.936	3.73658	1.234	-39.1088	0.312559
	2.66876	0.929278	8.08824	1.23858	391.672	3.63417	1.00542	-29.9752	0.574616
	1.96383	0.995647	6.39454	0.261239	60.3114	3.54219	1.41479	-45.6083	0.202654
	2.56327	0.5	5.42621	0.0184049	0.123452	3.59352	1.47682	-30.4523	0.556626
	2.91832	0.96952	6.32566	0.133863	40.956	3.50171	1.80436	-25.9809	0.749935
#25	1.3209	0.5	6.83753	0.0181936	0.238525	4.47979	1.26901	-13.2321	1.75445	1.20836	-18.8254	15	7
	1.32781	0.986223	8.84309	0.409733	129.569	4.70127	1.19732	-18.4761	1.23683
	1.303	0.99042	8.64731	0.509619	160.339	4.63326	1.1658	-13.3635	1.73915
	2.4807	0.977322	8.56229	0.706868	223.531	4.36544	1.09796	-29.6957	0.585425
	1.71599	0.979708	8.56233	0.465057	147.064	4.51625	1.17808	-22.6881	0.934029
	2.11903	0.52253	7.93838	0.0454439	14.1006	4.10786	1.07612	-19.1831	1.17989
	1.54663	0.5	7.86389	0.0237363	2.53875	4.48448	1.23423	-20.059	1.11296
	1.85596	0.983397	8.58081	0.398985	126.17	4.57223	1.2067	-13.863	1.68218
	2.05105	0.936345	8.24575	0.243403	76.9709	4.11407	1.07681	-25.3702	0.7811
	1.33754	0.50003	6.89765	0.0181936	0.199209	4.50212	1.3925	-17.2047	1.34624
#27	2.54402	0.984575	7.21993	6.41927	2013.58	2.41503	1.05056	-17.1256	1.10106	1.30396	-14.7577	14	7
	2.10927	0.822531	6.24891	0.0181936	1.32766	2.51379	1.6054	-14.8008	1.29995
	2.2735	0.995426	6.62958	2.3907	723.898	2.33621	1.16998	-33.9833	0.330268
	3	0.988347	4.5	0.0426723	2.17365	1.94708	1.72441	-9.51376	1.89643
	2.18733	0.5	6.92856	28.835	49.1218	2.04821	1.0336	-14.7147	1.30797
	1.99077	0.985096	4.65583	0.0181936	0.189728	2.26099	1.63874	-8.95074	1.97425
	2.46727	0.983217	6.55254	2.44192	772.204	2.26583	1.18453	-16.9175	1.11754
	2.00778	0.941983	6.96013	4.38892	190.561	2.27466	1.25643	-8.8628	1.98669
	2.00102	0.754696	5.53625	0.0181936	0.376464	2.42392	1.67667	-27.7413	0.515821
	1.97842	0.987682	4.51485	0.0204851	0.13772	2.18321	1.49698	-8.57636	2.02776

## Sheet: PSCM1
PSCM1: Phagocytosis-based saturated clearance model with one viral population.							BIC: Bayesian Information criteria (see text for definitions)
							SSE: Sum of squares error
ID	log10(pT0)	Kd	gamma	log10(K)	omega	BIC	SSE	median SSE	BIC of median SSE	n	M
	[cell/ml/day]	[ul/ml]	[1/day]	[copies/ml]	[-]
#20	6.38152	0.07425	23.8564	6.69267	2.5	15.4124	15.8632	20.6212	18.8225	13	5
	8.63238	190.979	183.692	7.90572	1	10.6828	11.0252
	6.639	0.07425	50.6295	7.6578	2.5	18.2643	19.7543
	7.02663	0.07425	31.2928	7.34056	2.37384	17.2937	18.3332
	7.38738	0.221014	23	7.52962	2.18731	16.8237	17.6822
	8.1402	226.054	23	6.11467	1	22.5004	27.364
	9.01823	99.3518	228.16	5.67363	1.03313	21.4353	25.2114
	6.72017	0.07425	31.1612	7.62675	2.28484	21.1518	24.6676
	7.41266	0.444511	37.9081	7.90385	2.5	20.9315	24.2532
	4	2.46557	230	2.41118	2.5	19.3578	21.488
#22	8.09977	0.07425	23	2.68265	1.99947	26.3794	35.9014	37.1814	26.8698	14	5
	7.2059	0.07425	23	3.03873	1.89132	29.7132	45.5545
	7.59606	0.0745585	23.0199	3.26293	1.75166	17.5656	19.1294
	7.32004	0.07425	23	2.36714	1.85605	28.3566	41.3475
	7.46003	0.07425	23	2.21131	2.09375	22.6247	27.456
	7.92764	90.9738	23	2	1	28.8442	42.8129
	7.72428	0.0749213	23.0253	3.83657	1.92482	32.9661	57.4698
	7.90395	0.0743659	23.4561	2.3109	2.06807	25.6318	34.0346
	7.70882	0.0753746	23.8098	2.483	1.98096	27.3437	38.4614
	7.40454	0.07425	23	2.28398	2.2814	22.0396	26.3322
#23	9.03978	114.975	23	5.05187	1	17.4995	19.531	31.4584	24.6495	15	5
	7.5947	0.368006	23	4.00181	2.5	13.7123	15.173
	9.20696	67.8285	23	4.04885	1.05375	27.2542	37.4241
	9.05361	74.483	23	3.9907	1.02681	26.7636	36.2198
	9.19741	103.953	24.1851	4.44333	1.0233	17.7515	19.8618
	8.90199	143.157	82.0216	2.7773	1.0012	26.9326	36.6302
	8.31563	0.737956	23	6.38258	1.83811	27.2251	37.3516
	9.34947	41.3491	23.1765	7.42712	1.08223	21.4556	25.4252
	7.80711	0.54439	23	3.67789	2.5	22.1878	26.6971
	8.3377	2.24033	23	7.86929	1.53437	26.8307	36.3821
#24	10	6.04825	23	6.57489	1.46699	25.6513	33.6311	40.086	27.4638	13	5
	9.20771	42.3421	23	5.81911	1.10993	27.4385	37.8868
	6.36412	0.07425	23	7.39106	2.5	22.9892	28.1621
	7.67673	0.60108	23	4.11745	2.36619	31.7448	50.4855
	10	6.65214	26.9413	7.7651	1.39847	20.381	23.6674
	8.80752	90.7541	23	4.87426	1.05881	30.2592	45.7252
	10	19.4341	23	6.9091	1.21941	29.086	42.2851
	6.1382	0.07425	25.303	6.78072	2.0902	24.6147	31.3854
	8.23624	59.6576	164.014	2.14874	1.04231	32.2484	52.2092
	10	2.47077	23	4.85425	1.73438	33.2148	55.6837
#25	6.44901	0.07425	23	7.68564	1.58829	28.9736	41.9693	41.7477	28.8942	15	5
	8.79368	10.8695	230	2.75289	1.31611	25.0842	32.3834
	6.68561	0.07425	38.4578	7.47829	1.52575	27.8358	38.9036
	10	9.13604	30.3347	7.29204	1.20551	37.4685	73.9411
	9.55011	10.4821	23.5526	3.90976	1.27881	34.3693	60.1386
	8.55025	22.982	208.232	2.56139	1.15422	28.8143	41.5261
	6.48241	0.07425	23	7.50405	1.66281	30.4429	46.2884
	9.06993	13.9571	41.8258	3.73175	1.20458	26.2049	34.8955
	8.60206	23.8108	194.732	2.60178	1.1409	30.2368	45.6568
	9.96668	7.25135	23.011	5.41392	1.33384	27.4219	37.8448
#27	6.14026	0.142598	23.42	2.31972	2.30238	14.0057	14.8343	33.7711	25.523	14	5
	7.49514	269.476	23.0228	2.06246	1.00008	26.1337	35.277
	6.5881	0.353663	23.302	2.06464	2.4999	27.2292	38.1484
	7.44676	298.151	23.4889	2.16025	1.00036	29.2547	44.0866
	7.3789	246.361	23	2	1	24.5491	31.5018
	6.98646	486.048	23	2	1	40.0343	95.2141
	7.67102	234.722	23	4.95795	1	24.5752	31.5605
	7.30732	126.205	23	4.53671	1	24.8843	32.2652
	6.06854	0.0945798	24.8626	6.8203	2.01007	22.6955	27.5953
	7.35438	252.746	23	2	1	34.7908	65.47

## Sheet: PSCM2
PSCM1: Phagocytosis-based saturated clearance model with two viral populations.									BIC: Bayesian Information criteria (see text for definitions)
									SSE: Sum of squares error
ID	%Vs(0)	log10(pT0)	Kds	Kdr	gammas	gammar	log10(K)	omega	BIC	SSE	median SSE	BIC of median SSE	n	M
	[-]	[cell/ml/day]	[ul/ml]	[ul/ml]	[1/day]	[1/day]	[copies/ml]	[-]
#20	0.931423	7.88103	0.0234767	4.4911	171.791	1.10116	5.64536	1.20724	23.7516	16.6693	12.169	19.6609	13	8
	0.908891	7.75576	3.7178	3.87613	80.0093	1.27563	4.88993	1.23224	25.0765	18.4576
	0.887359	7.38569	0.127605	1.83695	84.6557	1.25675	8.68829	1.29837	4.7886	3.87627
	0.911388	8.08198	0.06899	2.8755	110.04	0.960201	6.26998	1.26816	17.5913	10.378
	0.953283	6.86451	1.04883	1.28636	202.983	2.24173	7.96845	1.60283	26.7744	21.0329
	0.886085	7.90414	81.1997	81.1997	181.161	0.00181161	3.17866	1	25.2451	18.6987
	0.858276	7.80438	0.33296	4.78927	143.941	1.04936	6.86491	1.16951	21.1885	13.6864
	0.738349	7.88403	0.129336	8.47149	85.4492	1.81492	7.37765	1.12146	6.85692	4.54476
	0.872464	7.68904	0.112597	2.91222	129.602	1.00984	8.12566	1.25514	17.9295	10.6517
	0.923782	7.68743	2.0022	2.25651	98.6187	0.589689	8.04448	1.23371	8.47393	5.14672
#22	0.924373	9.56386	1.60735	4.04773	32.0655	0.670303	7.95386	1.14712	26.8016	21.019	15.0399	22.1156	14	8
	0.640664	5.81035	0.007425	0.007425	230	5.2218	3.58635	1.94763	24.7757	18.1872
	0.886464	8.01493	1.81971	3.40043	41.1736	0.672175	6.12615	1.1036	17.9037	11.1324
	0.813797	6.73344	0.007425	0.0405169	117.807	2.51557	4.69348	1.50747	18.6541	11.7454
	0.651418	7.18961	0.0302704	0.0738772	97.2139	1.01153	3.94397	1.26573	18.5979	11.6984
	0.957455	6.6477	0.0456966	0.055975	29.8252	1.01305	3.75897	1.43072	19.769	12.719
	0.944827	7.55654	0.0997994	0.11637	124.485	1.13084	6.92305	1.27822	10.9126	6.75642
	0.943333	9.96316	0.333984	0.333984	47.2584	1.74253	6.26172	1.32541	30.7348	27.837
	0.951681	7.01646	0.007425	0.0902335	24.9158	2.23128	7.14918	1.41226	24.1247	17.3608
	0.947483	5.86264	0.007425	0.007425	98.0512	2.44117	3.71316	1.71343	27.6702	22.3643
#23	0.729719	8.57761	1.82218	5.85317	136.065	1.92609	7.02644	1.15561	25.7725	19.7258	19.1152	25.3009	15	8
	0.933266	8.72031	0.0682344	6.96471	64.5857	1.27184	7.93812	1.14491	16.4476	10.5937
	0.888997	8.36368	0.0152947	4.83658	25.0004	0.981813	5.65547	1.15535	23.4265	16.8698
	0.945702	7.01544	0.390491	17.7511	53.3183	9.35702	4.64776	1.4889	35.5891	37.9536
	0.876937	7.85961	0.647266	7.88901	23	6.81264	5.12065	1.44427	24.814	18.5047
	0.5	7.66198	0.0376185	0.400431	212.535	31.1899	5.40899	2.5	29.3857	25.0983
	0.850583	8.50265	2.71439	5.82194	112.207	1.45898	6.51816	1.17184	32.5345	30.961
	0.91341	8.97714	14.7804	43.4103	30.3321	0.495782	5.83994	1	35.1995	36.9804
	0.5	8.43656	0.0772242	3.19363	23	2.14987	6.7958	1.20574	19.4107	12.9075
	0.884261	9.00044	14.5569	84.6161	23	1.00382	8.58339	1	13.0063	8.42199
#24	0.842521	8.0188	0.387142	16.9277	69.4122	2.67919	5.33894	1.1788	29.9104	25.9919	25.4458	29.2504	13	8
	0.826681	8.19356	48.2286	15251.2	219.107	190.493	3.73653	1	16.1596	10.3923
	0.915214	8.35372	0.932394	7.18207	199.354	1.5925	7.62922	1.23019	22.9997	16.3966
	0.641925	6.5184	0.007425	0.513272	24.4082	24.3838	8.12788	1.68798	34.1082	34.3855
	0.926155	8.50051	0.136412	10.6423	66.2268	1.55356	8.63094	1.18621	27.7762	22.5448
	0.852736	7.70225	0.0332549	8.1236	58.872	1.61527	8.54826	1.17981	23.2948	16.7223
	0.878479	8.36885	0.0685577	14.6926	61.3201	2.706	6.49116	1.21049	29.2664	24.8996
	0.719284	8.45845	0.259526	8.64524	91.9425	2.52111	8.78052	1.18286	32.2844	30.4489
	0.906206	8.24568	41.856	10032	228.879	220.851	4.00427	1.00768	36.3607	39.9569
	0.626564	6.19694	0.007425	0.253726	27.9273	27.8993	7.82547	2.07869	31.7948	29.471
#25	0.52455	8.89078	0.105941	9.70056	78.2581	4.30772	6.22301	1.19715	34.0396	34.2286	35.9619	34.7806	15	8
	0.5	8.47269	0.0269908	4.9337	230	229.77	5.30273	1.70196	39.1589	48.1514
	0.990959	7.66715	0.0837602	26.4873	23	22.977	5.637	1.41816	33.5001	33.0195
	0.634081	6.60384	0.007425	0.0939817	35.2313	35.1961	8.70834	1.51508	40.2797	51.8871
	0.949209	8.22654	6.58011	56.5796	111.973	21.4398	4.78163	1.14872	23.7001	17.1803
	0.531468	8.51277	16.7589	17.7863	113.734	4.51241	5.94567	1.05382	27.4262	22.0248
	0.5	8.20467	1.31648	7.83606	53.5308	3.91566	7.34198	1.09249	35.4867	37.6953
	0.711497	6.6465	0.007425	0.206011	23	22.977	8.53233	1.5153	33.3273	32.6412
	0.706093	6.42162	0.007425	0.102892	23.9025	23.8786	8.79989	1.33606	45.8107	75.0235
	0.758924	9.10245	0.514644	8.68648	145.675	2.92921	5.85511	1.19698	41.5008	56.2877
#27	0.837938	5.65966	0.202829	0.202829	58.8333	2.60724	6.75979	1.58368	21.5818	14.4773	17.3553	24.1202	14	8
	0.950795	6.25962	3.2748	10.5924	89.2484	0.58899	2.60456	1.26401	14.2025	8.54621
	0.832798	7.09219	0.0124723	1.45658	70.5055	2.43216	8.12051	1.39207	27.5875	22.2327
	0.990017	6.76295	1.2284	15.5569	225.821	2.05438	3.27141	2.11187	26.2683	20.2334
	0.836508	6.19317	0.932738	294.958	210.32	210.11	2.86622	2.0572	15.9443	9.67844
	0.688633	6.80803	1.33344	1.8524	51.3659	0.96219	6.60322	1.18401	3.33978	3.9337
	0.830019	7.0102	0.0983191	2.74177	23	0.988968	6.00415	1.19727	28.3468	23.4717
	0.753201	6.85164	0.0182792	1.88081	65.7639	1.62109	3.70173	1.27689	20.3348	13.2435
	0.952963	7.09093	0.00818541	2.25383	61.6767	1.16428	5.01079	1.27993	31.2068	28.7915
	0.885777	7.19441	1.21616	8.72677	66.1432	1.15082	5.26502	1.11391	32.9963	32.7173

## Sheet: PLCM1
PLCM1: Phagocytosis-based logistic clearance model with one viral population.							BIC: Bayesian Information criteria (see text for definitions)
							SSE: Sum of squares error
ID	log10(pT0)	Kd	gamma	log10(K)	m	omega	BIC	SSE	median SSE	BIC of median SSE	n	M
	[cell/ml/day]	[ul/ml]	[1/day]	[copies/ml]	[1/day]	[-]
#20	9	0.785674	69	4.66723	0.382031	2.5	-34.0142	0.290733	0.293397	-33.8956	13	6
	8.5938	1.89136	51.3407	4.56585	0.518683	1.88233	-45.6466	0.118819
	7.54849	1.117	69	4.2092	1.32287	2.44229	-34.9429	0.270687
	7.80614	1.05683	43.4074	4.34338	0.673669	2.5	-29.4113	0.41425
	8.88837	2.91432	69	4.78829	0.312474	1.61531	-30.1755	0.390604
	7.52661	1.45445	69	4.17329	0.960416	2.32224	-33.7781	0.296062
	9	0.974625	69	5.20041	0.605089	1.86129	-28.3472	0.449586
	8.20205	8.65388	69	4.64118	0.219924	1.27262	-23.2701	0.664393
	7.4511	1.19396	23	4.00631	0.707598	2.0497	-41.5022	0.163434
	8.09426	23.4799	41.2964	4.05415	0.293238	1.13735	-37.4968	0.222407
#22	8.02428	0.225617	69	4.11212	0.259385	1.55259	-8.74811	2.41855	1.16891	-18.9275	14	6
	8.0057	0.146737	47.8867	4.35429	0.0521776	1.51278	-24.6432	0.777093
	8.00989	10.1007	24.6056	3.74643	0.0783265	1.06338	-27.3176	0.641963
	7.25533	0.07425	23	3.65327	0.261363	1.68534	-17.7845	1.26835
	7.70212	0.160599	23	3.57343	0.291771	1.53972	-14.937	1.55442
	7.19068	0.07425	23	3.82339	0.159835	1.63572	-20.1721	1.06947
	7.8477	0.121311	44.8577	3.82322	0.537509	1.7897	-9.45029	2.30024
	7.24066	0.07425	23	3.82521	0.190468	1.64129	-22.1402	0.929217
	7.45379	0.07425	69	3.94592	0.491229	1.62522	-2.00107	3.91611
	7.83213	0.855754	23	4.05103	0.05	1.14494	-43.3504	0.204247
#23	8.52035	4.39995	23	5.30553	0.543108	1.39789	-30.4856	0.665282	0.962292	-24.949	15	6
	8.20334	0.668917	23	5.04081	1.5	2.25744	-31.8993	0.605448
	9	11.4332	69	5.28576	0.734947	1.36086	-24.9584	0.961692
	8.32489	1.28441	23	5.02898	0.962495	2.08881	-21.3261	1.22519
	9	12.3647	69	5.67166	0.212268	1.17942	-23.9656	1.02749
	8.34583	1.78949	31.2594	5.20887	0.803233	1.93937	-31.411	0.62548
	9	10.71	37.7472	5.50842	0.242324	1.23858	-42.2135	0.304403
	8.99236	14.4437	23	5.40653	0.572675	1.24747	-24.9397	0.962893
	8.59566	1.24179	60.6904	5.25089	0.71085	2.19308	-17.5404	1.57691
	8.91385	14.8298	23	5.25957	0.666544	1.2315	-22.3618	1.14344
#24	8.83055	9.7061	69	4.6557	0.624271	1.40341	-54.9726	0.130028	0.476951	-27.5791	13	6
	8.63363	12.403	69	4.83341	0.40535	1.3407	-33.2431	0.553564
	8.59475	6.22181	69	4.9147	0.360571	1.55347	-28.7761	0.745595
	8.67595	10.9731	69	4.92054	0.313645	1.31803	-32.4238	0.584643
	7.99909	9.7756	34.424	4.35525	0.514276	1.40473	-41.768	0.313579
	8.98666	11.8321	69	5.00566	0.311888	1.33246	-39.062	0.375572
	8.69183	11.0292	69	4.74026	0.393689	1.46416	-37.5848	0.414441
	8.28587	11.1151	69	4.64451	0.54744	1.37492	-25.865	0.905289
	8.04957	12.814	69	4.44003	0.455477	1.32957	-37.1214	0.427445
	8.87646	8.38273	69	5.08907	0.379078	1.46897	-33.9962	0.526457
#25	9	9.52655	69	5.39436	1.05022	1.2581	-15.4497	1.81276	1.41616	-19.1532	15	6
	9	3.97178	69	5.30883	1.03406	1.53792	-18.8507	1.44501
	9	2.76813	69	5.41199	1.5	1.59911	-13.268	2.09655
	9	2.06159	69	6	1.5	1.48622	-6.07087	3.38755
	9	6.10834	40.1995	5.57364	1.007	1.31755	-23.6514	1.04924
	9	1.62396	69	6	1.5	1.62743	-8.41684	2.89709
	8.89607	23.4799	69	5.26191	0.589391	1.08287	-20.0003	1.3384
	9	6.1642	69	5.47485	0.674178	1.41474	-19.4619	1.38731
	8.90003	13.7457	69	5.14949	0.642658	1.22639	-20.1336	1.32656
	9	6.42846	69	5.42093	0.713203	1.38483	-22.3734	1.14256
#27	7.6349	2.36409	23.0378	3.58852	0.0522271	1.39917	-17.6431	1.28122	1.04531	-20.4921	14	6
	7.44142	12.9332	23	3.46572	0.115213	1.1172	-21.2866	0.987635
	7.29915	14.6322	23	3.17633	0.339518	1.1101	-28.4793	0.590846
	6.95744	0.507951	23	2.68647	1.5	2.5	-29.6536	0.543305
	7.01246	1.00677	56.3456	3.10504	0.945107	2.15291	-19.7402	1.10298
	7.66469	4.96577	69	3.58028	0.312242	1.38199	-16.831	1.35774
	7.75699	0.87158	23	3.65273	0.502327	1.56216	-7.25413	2.69091
	6.61485	1.47681	23	2.66335	1.5	1.78452	-21.3676	0.981943
	6.78055	0.474896	27.3639	3.01118	1.48743	1.80355	-6.41219	2.85771
	7.07613	23.4799	23	2.99853	0.445043	1.0603	-31.9552	0.460941

## Sheet: PLCM2
PLCM2: Phagocytosis-based logistic clearance model with two viral populations.									BIC: Bayesian Information criteria (see text for definitions)
									SSE: Sum of squares error
ID	%Vs(0)	log10(pT0)	Kds	Kdr	gamma	log10(K)	m	omega	BIC	SSE	median SSE	BIC of median SSE	n	M
	[-]	[cell/ml/day]	[ul/ml]	[ul/ml]	[1/day]	[copies/ml]	[1/day]	[-]
#20	0.815221	7.433	0.940176	47.1828	69	4.03541	1	1.96924	-28.3548	0.30282	0.636017	-18.7076	13	8
	0.942426	7.45301	0.07425	0.07425	26.1778	4.28019	0.198053	1.50489	-23.1881	0.591396
	0.970551	8.29497	1.9542	1954.2	31.4356	5.41499	0.146328	1.22052	-23.8932	0.719554
	0.953851	8.14909	0.531769	531.769	62.5027	4.93392	0.183155	1.22203	-22.1256	0.809542
	0.995963	8.62119	0.520433	519.53	66.7663	5.69434	0.162942	1.12007	-17.5926	1.09518
	0.935774	7.11685	1.34214	1.34214	23	3.4517	0.7202	1.46621	-6.22395	1.98666
	0.976525	9	3.99487	3.99487	69	4.76854	0.130109	1.39829	-17.8262	0.680638
	0.999966	8.04578	5.37781	131.62	23.4809	4.34139	0.267811	1.37189	-20.3386	0.561026
	0.966991	9	4.97889	4.97889	69	4.83638	0.159043	1.42086	-22.2169	0.485548
	0.815221	7.433	0.940176	47.1828	69	4.03541	1	1.96924	-28.3548	0.30282
#22	0.905155	7.22216	0.0926125	0.0926125	25.7607	3.8027	0.218172	1.61137	-20.0374	0.740657	0.864124	-17.8789	14	8
	0.992343	7.53626	0.0963866	7.92054	67.667	4.38779	0.0520147	1.33179	-21.981	0.644653
	0.989801	7.37433	0.07425	0.0965913	23.5133	4.13916	0.05	1.5403	-21.9431	0.6464
	0.981385	7.62587	0.077666	77.666	24.3029	4.09395	0.18217	1.53575	-25.9371	0.485962
	0.9858	7.39932	0.514847	514.847	23	3.59849	0.0666975	1.22943	-9.32268	1.5922
	0.917419	7.11074	0.100521	2.59749	23	3.65542	0.29282	1.47245	-16.0092	0.987591
	0.993659	7.37922	0.145777	87.9956	62.0136	4.16616	0.05	1.22377	-11.9561	1.31919
	0.994742	7.3736	0.358133	251.289	35.0824	3.96537	0.0504049	1.14155	-15.6917	1.01024
	0.992668	6.89668	0.124633	124.633	23	3.78789	0.05	1.20604	-4.81118	2.19761
	0.942426	7.45301	0.07425	0.07425	26.1778	4.28019	0.198053	1.50489	-23.1881	0.591396
#23	0.837776	8.10698	1.12744	21.5423	36.1321	5.24706	0.223068	1.27717	-33.7547	0.372858	0.440235	-31.263	15	8
	0.947065	8.48574	4.06883	193.197	32.9483	5.35937	0.289771	1.20431	-25.7902	0.634073
	0.723597	7.89641	0.386818	6.35431	67.6387	5.24527	1	1.68221	-34.166	0.362774
	0.803402	7.6718	0.464408	9.0263	23	4.8406	1	1.50171	-36.0952	0.318991
	0.731458	8.80968	3.58169	22.7724	32.5215	5.52881	0.274777	1.25398	-47.771	0.146464
	0.987759	8.68905	1.42496	829.632	40.2249	6	1	1.3444	-22.6549	0.781478
	0.911101	8.3719	3.33713	192.487	27.6298	5.30997	0.3682	1.21719	-29.1269	0.507613
	0.845699	8.10547	1.32429	22.3683	23.317	5.27447	0.248579	1.31145	-46.7833	0.156432
	0.99273	8.03262	1.89261	429.706	25.0898	5.37345	0.105917	1.15421	-26.5056	0.604543
	0.970551	8.29497	1.9542	1954.2	31.4356	5.41499	0.146328	1.22052	-23.8932	0.719554
#24	0.988273	7.00807	0.17044	52.458	23	4.8732	0.0634912	1.29747	-39.2073	0.259223	0.315123	-27.837	13	8
	0.95852	7.35225	0.258278	23.0463	67.2523	4.84695	0.320888	1.37897	-33.8924	0.369451
	0.949564	7.01358	0.07425	21.5608	53.8453	4.73966	0.629197	1.67392	-43.6083	0.193309
	0.98758	8.0939	0.144779	144.257	68.7453	5.35256	0.407697	1.34793	-29.2587	0.503171
	0.924675	8.0815	4.42912	4429.12	23	4.77009	0.148602	1.11502	-40.249	0.241833
	0.981262	8.20084	0.182206	182.206	69	5.54976	0.173753	1.32534	-25.0224	0.667374
	0.958414	7.48778	5.60493	982.695	23	4.48325	0.301905	1.1497	-49.9415	0.126732
	0.959136	7.25569	0.0822139	70.2192	31.0577	4.72996	0.28928	1.42102	-39.1166	0.260796
	0.978541	7.95361	0.318977	318.977	69	5.13817	0.133991	1.27392	-24.9271	0.671629
	0.953851	8.14909	0.531769	531.769	62.5027	4.93392	0.183155	1.22203	-22.1256	0.809542
#25	0.977217	8.55464	7.425	7425	55.4001	5.23274	0.268016	1.11514	-28.504	0.529137	0.761483	-23.0437	15	8
	0.983776	7.87313	0.07425	19.9999	58.8397	5.62569	0.295566	1.38854	-21.2185	0.86001
	0.989689	8.99973	0.339508	336.837	67.7562	5.98529	0.167497	1.20633	-21.5144	0.84321
	0.985514	8.67019	0.327621	327.621	69	5.68314	0.212371	1.22776	-24.5177	0.690211
	0.992985	8.26046	0.0767306	76.2056	68.4645	5.78636	0.349498	1.38554	-21.7016	0.832755
	0.989795	7.49364	0.109667	32.9019	24.2418	5.29911	0.45048	1.41235	-34.5716	0.353096
	0.985571	7.73452	0.0759579	32.6023	52.2268	5.40675	0.477485	1.39893	-26.9915	0.585275
	0.990111	8.50549	0.130833	114.479	68.3905	5.61462	0.359153	1.27335	-29.4815	0.495752
	0.993606	8.70953	0.212531	209.166	68.7034	5.93405	0.302761	1.27959	-18.257	1.04773
	0.995963	8.62119	0.520433	519.53	66.7663	5.69434	0.162942	1.12007	-17.5926	1.09518
#27	0.938851	6.96015	2.78626	4.14836	23	3.25573	0.245257	1.38287	-17.4156	0.893198	0.992285	-15.9428	14	8
	0.979812	7.48711	6.50827	5577.88	38.4483	3.49786	0.193179	1.15309	-1.04137	2.87669
	0.86148	7.53373	3.38049	4.06768	37.8422	3.73608	0.262518	1.32166	-14.945	1.06558
	0.948592	7.41852	7.425	7.425	40.156	3.38333	0.46962	1.20613	-25.0137	0.519097
	0.7	7.51126	7.425	9.31745	30.5083	3.70121	0.05	1.1091	-14.1011	1.1318
	0.952692	7.15105	1.28518	1.28518	40.0682	3.44673	0.620594	1.6205	-9.06858	1.62137
	0.994148	6.33565	0.122308	11.1371	23	3.51584	0.05	1.18751	-25.8156	0.490198
	0.987098	6.38298	5.23617	204.112	23	2.63516	0.548808	1.09437	-34.4104	0.265308
	0.89458	6.76411	1.08229	1.08229	23	3.21957	0.757601	1.67749	-17.0171	0.918989
	0.935774	7.11685	1.34214	1.34214	23	3.4517	0.7202	1.46621	-6.22395	1.98666

## Sheet: Comparing_models
		BIC of median SSE
		DNM		PSCM		PLCM
		1 Viral pop.	2 Viral pops.	1 Viral pop.	2 Viral pops.	1 Viral pop.	2 Viral pops.
	#20	-24.5287	-23.6149	18.8225	19.6609	-33.8956	-18.7076
	#22	0.606195	3.35162	26.8698	22.1156	-18.9275	-17.8789
	#23	-23.195	-20.7747	24.6495	25.3009	-24.949	-31.263
	#24	-21.2978	-21.7996	27.4638	29.2504	-27.5791	-27.837
	#25	-21.3896	-18.8254	28.8942	34.7806	-19.1532	-23.0437
	#27	-17.3946	-14.7577	25.523	24.1202	-20.4921	-15.9428
		Delta BIC of Median SSE
		DNM		PSCM		PLCM
		1 Viral pop.	2 Viral pops.	1 Viral pop.	2 Viral pops.	1 Viral pop.	2 Viral pops.
	#20	9.36693	10.2807	52.7182	53.5565	0	15.188
	#22	19.5336	22.2791	45.7973	41.043	0	1.04857
	#23	8.06808	10.4883	55.9125	56.564	6.31403	0
	#24	6.53921	6.0374	55.3008	57.0874	0.257965	0
	#25	1.65404	4.21823	51.9378	57.8242	3.89047	0
	#27	3.09747	5.73439	46.015	44.6123	0	4.54932
	DNM: Delayed neutralization model.
	PSCM: Phagocytosis-based saturated clearance model.
	PLCM: Phagocytosis-based logistic clearance model.
	BIC: Bayesian Information criteria (see text for definitions)
	SSE: Sum of squares error
